# Supplementary material for: Genome-Wide Identification and Expression Analysis of ent-kaurene synthase-like Gene Family Associated with Abiotic Stress in Rice
Source: Int J Mol Sci. 2024 May 18;25(10):5513. doi: 10.3390/ijms25105513 (PMC11121893; doi:10.3390/ijms25105513)
Supplement: Supplementary file 1 [file ijms-25-05513-s001.zip]

Archive with 1 entries (1 files):
- ijms-2992677-supplementary.pdf
